# Supplementary material for: Carbon Nanotube-Mediated Plasmid DNA Delivery in Rice Leaves and Seeds
Source: Int J Mol Sci. 2022 Apr 7;23(8):4081. doi: 10.3390/ijms23084081 (PMC9028948; doi:10.3390/ijms23084081)
Supplement: Supplementary file 1 [file ijms-23-04081-s001.zip]

Archive with 1 entries (1 files):
- ijms-1599492-supplementary.pdf
